# Supplementary material for: White Adipose Tissue as a Functional Target of Secondary Bile Acids in Rainbow Trout (Oncorhynchus mykiss)
Source: Mar Biotechnol (NY). 2026 May 9;28(3):77. doi: 10.1007/s10126-026-10622-5 (PMC13157367; doi:10.1007/s10126-026-10622-5)
Supplement: Supplementary file 1 — Supplementary Material 1 (XLSX 77.6 KB) [file 10126_2026_10622_MOESM1_ESM.xlsx]

## Sheet: Supplementary Table S1
Supplemental Table S1. Statistics of sequencing data after quality control in the transcriptomic analysis performed in white adipose tissue of rainbow trout 6 h after intragastric administration of 1 mL·100 g⁻¹ body weight of distilled water with either 1% DMSO alone (control) or containing 500 μM lithocholic acid (LCA), 1500 μM deoxycholic acid (DCA), 1000 μM taurolithocholic acid (T-LCA) or 600…
Sample	Clean reads	Clean bases	GC content	%≥Q30	Total reads	Mapped reads	Uniq mapped reads	Multiple map reads	Reads map to `+`	Reads map to `-`
Control 1	24.466.692	7.301.810.188	0.4652	0.9482	48933384	43940041	41581701	2358340	23591492	23,558,01
						-0.898	-0.8498	-0.0482	-0.4821	-0.4814
Control 2	23.140.812	6.896.655.108	0.4725	0.9506	46281624	41832177	39224278	2607899	22677641	22656729
						-0.9039	-0.8475	-0.0563	-0.49	-0.4895
Control 3	24.521.127	7.317.935.589	0.4627	0.9487	49042254	43960108	41832516	2127592	23425818	23465478
						-0.8964	-0.853	-0.0434	-0.4777	-0.4785
LCA 1	22.504.992	6727749994	0.4728	0.9437	45009984	41273104	38680046	2593058	22398580	22371117
						-0.917	-0.8594	-0.0576	-0.4976	-0.497
LCA 2	22.570.301	6741311846	0.4699	0.9488	45140602	41034165	38558166	2475999	22200716	22192770
						-0.909	-0.8542	-0.0549	-0.4918	-0.4916
LCA 3	22.753.267	6793383633	0.4727	0.9493	45506534	41372583	38896107	2476476	22373292	22373555
						-0.9092	-0.8547	-0.0544	-0.4917	-0.4917
DCA 1	22.787.025	6804772556	0.4601	0.9537	45574050	41620776	39190473	2388023	22426236	22414003
						-0.9077	-0.8599	-0.0524	-0.4921	-0.4918
DCA 2	24.435.256	7299512423	0.4674	0.9523	48870512	43892608	40752257	3140351	24135771	24100812
						-0.8981	-0.8339	-0.0643	-0.4939	-0.4932
DCA 3	22.926.955	6851228936	0.4729	0.9505	45853910	41620776	39108491	2512285	22507840	22494237
						-0.9077	-0.8529	-0.0548	-0.4909	-0.4906
T-LCA 1	22.554.255	6736767558	0.4641	0.95	45108510	40354778	38138984	2215794	21672185	21670690
						-0.8946	-0.8455	-0.0491	-0.4804	-0.4804
T-LCA 2	23.677.882	7077943242	0.4591	0.952	47355764	42759321	40586944	2172377	22822417	22837972
						-0.9029	-0.8571	-0.0459	-0.4819	-0.4823
T-LCA 3	22.426.183	6702276827	0.4644	0.9499	44852366	40495772	38292254	2203518	21764986	21762803
						-0.9029	-0.8537	-0.0491	-0.4853	-0.4852
T-DCA 1	22.277.798	6646234172	0.4583	0.9458	44555596	40017961	37947169	2070792	21447656	21435294
						-0.8982	-0.8517	-0.0465	-0.4814	-0.4811
T-DCA 2	22.619.394	6758931136	0.4597	0.9502	45238788	40670465	38272089	2398376	21945660	21897397
						-0.899	-0.846	-0.053	-0.4851	-0.484
T-DCA 3	24.810.176	7405977764	0.4677	0.9493	49620352	45016666	42098682	2917984	24528955	24478031
						-0.9072	-0.8484	-0.0588	-0.4943	-0.4933

## Sheet: Supplementary Table S2
Supplemental Table S2. Pearson’s correlation coefficients among biological replicates in the transcriptomic analysis performed in white adipose tissue of rainbow trout 6 h after intragastric administration of 1 mL·100 g⁻¹ body weight of distilled water with either 1% DMSO alone (control) or containing 500 μM lithocholic acid (LCA), 1500 μM deoxycholic acid (DCA), 1000 μM taurolithocholic acid (T-…
Sample	Control 1	Control 2	Control 3	LCA 1	LCA 2	LCA 3	DCA 1	DCA 2	DCA 3	TLCA 1	TLCA 2	TLCA 3	TDCA 1	TDCA 2	TDCA 3
Control 1	1	0.9193	0.8583	0.8125	0.9219	0.9027	0.8702	0.8068	0.8723	0.9089	0.8829	0.8441	0.8752	0.7875	0.8599
Control 2	0.9193	1	0.8671	0.8445	0.9255	0.9277	0.894	0.8326	0.8978	0.9384	0.8998	0.88	0.903	0.7824	0.8706
Control 3	0.8583	0.8671	1	0.8006	0.8574	0.8749	0.8459	0.836	0.8344	0.8755	0.8709	0.8491	0.8713	0.7855	0.8344
LCA 1	0.8125	0.8445	0.8006	1	0.8484	0.8897	0.9114	0.8836	0.8673	0.845	0.8279	0.8845	0.8617	0.7493	0.8768
LCA 2	0.9219	0.9255	0.8574	0.8484	1	0.9272	0.8856	0.8347	0.9184	0.9168	0.9055	0.8676	0.8778	0.8071	0.8853
LCA 3	0.9027	0.9277	0.8749	0.8897	0.9272	1	0.9076	0.8739	0.9185	0.9117	0.9148	0.9102	0.902	0.7906	0.8775
DCA 1	0.8702	0.894	0.8459	0.9114	0.8856	0.9076	1	0.9027	0.8893	0.8899	0.8479	0.9076	0.9101	0.7585	0.9195
DCA 2	0.8068	0.8326	0.836	0.8836	0.8347	0.8739	0.9027	1	0.8866	0.8396	0.8364	0.8832	0.8718	0.7591	0.9068
DCA 3	0.8723	0.8978	0.8344	0.8673	0.9184	0.9185	0.8893	0.8866	1	0.8894	0.8945	0.8871	0.8678	0.7745	0.8909
TLCA 1	0.9089	0.9384	0.8755	0.845	0.9168	0.9117	0.8899	0.8396	0.8894	1	0.8966	0.8731	0.9045	0.8004	0.884
TLCA 2	0.8829	0.8998	0.8709	0.8279	0.9055	0.9148	0.8479	0.8364	0.8945	0.8966	1	0.8713	0.8704	0.7992	0.8363
TLCA 3	0.8441	0.88	0.8491	0.8845	0.8676	0.9102	0.9076	0.8832	0.8871	0.8731	0.8713	1	0.8897	0.7438	0.8593
TDCA 1	0.8752	0.903	0.8713	0.8617	0.8778	0.902	0.9101	0.8718	0.8678	0.9045	0.8704	0.8897	1	0.7689	0.882
TDCA 2	0.7875	0.7824	0.7855	0.7493	0.8071	0.7906	0.7585	0.7591	0.7745	0.8004	0.7992	0.7438	0.7689	1	0.7847
TDCA 3	0.8599	0.8706	0.8344	0.8768	0.8853	0.8775	0.9195	0.9068	0.8909	0.884	0.8363	0.8593	0.882	0.7847	1

## Sheet: Supplementary Table S3
Supplemental Table S3. KEGG pathway classification of differentially expressed genes in the transcriptomic analysis performed in white adipose tissue of rainbow trout 6 h after intragastric administration of 1 mL·100 g⁻¹ body weight of distilled water with either 1% DMSO alone (control) or containing 500 μM lithocholic acid (LCA), 1500 μM deoxycholic acid (DCA), 1000 μM taurolithocholic acid (T-L…
Treatment	ID	Description	GeneRatio	BgRatio	Rich_factor	Adjusted p-values	Count	Regulated
LCA	ko05165	Human papillomavirus infection	13/482	48/17768	9.98	3.59358e-08	13	up&down
LCA	ko05146	Amoebiasis	10/482	25/17768	14.75	3.59358e-08	10	up&down
LCA	ko04926	Relaxin signaling pathway	9/482	25/17768	13.27	5.50426e-07	9	down
LCA	ko04974	Protein digestion and absorption	13/482	66/17768	7.26	7.21877e-07	13	up&down
LCA	ko04933	AGE-RAGE signaling pathway in diabetic complications	9/482	27/17768	12.29	7.21877e-07	9	down
LCA	ko04512	ECM-receptor interaction	27/482	316/17768	3.15	4.21975e-06	27	up&down
LCA	ko04151	PI3K-Akt signaling pathway	10/482	47/17768	7.84	9.40641e-06	10	down
LCA	ko04611	Platelet activation	9/482	37/17768	8.97	9.40641e-06	9	down
LCA	ko05205	Proteoglycans in cancer	9/482	38/17768	8.73	1.0695e-05	9	down
LCA	ko03010	Ribosome	22/482	260/17768	3.12	4.20859e-05	22	down
LCA	ko04510	Focal adhesion	38/482	649/17768	2.16	0.0001116	38	up&down
LCA	ko05163	Human cytomegalovirus infection	5/482	13/17768	14.18	0.000191597	5	up&down
LCA	ko05167	Kaposi sarcoma-associated herpesvirus infection	5/482	13/17768	14.18	0.000191597	5	up&down
LCA	ko05204	Chemical carcinogenesis	3/482	4/17768	27.65	0.000894578	3	down
LCA	ko05010	Alzheimer disease	4/482	11/17768	13.4	0.00162844	4	up&down
LCA	ko04726	Serotonergic synapse	3/482	5/17768	22.12	0.00180458	3	down
LCA	ko04923	Regulation of lipolysis in adipocytes	3/482	5/17768	22.12	0.00180458	3	down
LCA	ko04723	Retrograde endocannabinoid signaling	4/482	16/17768	9.22	0.00671853	4	up&down
LCA	ko04913	Ovarian steroidogenesis	3/482	8/17768	13.82	0.0085065	3	down
LCA	ko00190	Oxidative phosphorylation	17/482	274/17768	2.29	0.0107984	17	up&down
LCA	ko04657	IL-17 signaling pathway	3/482	9/17768	12.29	0.0107984	3	down
LCA	ko05140	Leishmaniasis	3/482	9/17768	12.29	0.0107984	3	down
LCA	ko00260	Glycine, serine and threonine metabolism	8/482	83/17768	3.55	0.0128867	8	up&down
LCA	ko05222	Small cell lung cancer	3/482	10/17768	11.06	0.0138572	3	down
LCA	ko04668	TNF signaling pathway	3/482	11/17768	10.05	0.0179251	3	down
LCA	ko04810	Regulation of actin cytoskeleton	30/482	644/17768	1.72	0.0182391	30	up&down
LCA	ko04921	Oxytocin signaling pathway	3/482	12/17768	9.22	0.021687	3	down
LCA	ko00630	Glyoxylate and dicarboxylate metabolism	7/482	81/17768	3.19	0.0368051	7	up&down
LCA	ko04064	NF-kappa B signaling pathway	3/482	16/17768	6.91	0.0474192	3	down
LCA	ko05169	Epstein-Barr virus infection	2/482	6/17768	12.29	0.055006	2	up
LCA	ko05132	Salmonella infection	28/482	655/17768	1.58	0.0633737	28	up&down
LCA	ko04650	Natural killer cell mediated cytotoxicity	3/482	19/17768	5.82	0.0687581	3	up&down
LCA	ko05170	Human immunodeficiency virus 1 infection	2/482	7/17768	10.53	0.0687581	2	up
LCA	ko05416	Viral myocarditis	3/482	20/17768	5.53	0.0760003	3	up&down
LCA	ko05330	Allograft rejection	1/482	1/17768	36.86	0.12136	1	up
LCA	ko05332	Graft-versus-host disease	1/482	1/17768	36.86	0.12136	1	up
LCA	ko00120	Primary bile acid biosynthesis	4/482	43/17768	3.43	0.124868	4	up
LCA	ko04145	Phagosome	21/482	497/17768	1.56	0.130111	21	up&down
LCA	ko03320	PPAR signaling pathway	10/482	192/17768	1.92	0.152739	10	up&down
LCA	ko04012	ErbB signaling pathway	12/482	251/17768	1.76	0.167947	12	up&down
LCA	ko04530	Tight junction	22/482	551/17768	1.47	0.182395	22	up&down
LCA	ko05206	MicroRNAs in cancer	3/482	31/17768	3.57	0.194206	3	down
LCA	ko05200	Pathways in cancer	4/482	52/17768	2.84	0.194206	4	up&down
LCA	ko05320	Autoimmune thyroid disease	1/482	2/17768	18.43	0.194206	1	up
LCA	ko04141	Protein processing in endoplasmic reticulum	21/482	530/17768	1.46	0.194206	21	up&down
LCA	ko01230	Biosynthesis of amino acids	10/482	208/17768	1.77	0.202366	10	up&down
LCA	ko05164	Influenza A	3/482	35/17768	3.16	0.232073	3	up
LCA	ko04146	Peroxisome	9/482	187/17768	1.77	0.232073	9	up&down
LCA	ko04142	Lysosome	15/482	367/17768	1.51	0.25045	15	up&down
LCA	ko04940	Type I diabetes mellitus	1/482	3/17768	12.29	0.255104	1	up
LCA	ko00440	Phosphonate and phosphinate metabolism	2/482	19/17768	3.88	0.287203	2	up&down
LCA	ko00740	Riboflavin metabolism	2/482	19/17768	3.88	0.287203	2	up
LCA	ko00230	Purine metabolism	14/482	350/17768	1.47	0.292987	14	up&down
LCA	ko00590	Arachidonic acid metabolism	6/482	118/17768	1.87	0.304216	6	up&down
LCA	ko04932	Non-alcoholic fatty liver disease	1/482	4/17768	9.22	0.305069	1	up
LCA	ko03060	Protein export	3/482	44/17768	2.51	0.334985	3	up
LCA	ko04261	Adrenergic signaling in cardiomyocytes	18/482	495/17768	1.34	0.344891	18	up&down
LCA	ko01524	Platinum drug resistance	1/482	5/17768	7.37	0.344891	1	up
LCA	ko04215	Apoptosis - multiple species	1/482	5/17768	7.37	0.344891	1	up
LCA	ko05152	Tuberculosis	1/482	5/17768	7.37	0.344891	1	up
LCA	ko00830	Retinol metabolism	6/482	129/17768	1.71	0.366536	6	up&down
LCA	ko04330	Notch signaling pathway	8/482	190/17768	1.55	0.376955	8	up&down
LCA	ko05014	Amyotrophic lateral sclerosis	1/482	6/17768	6.14	0.376955	1	up
LCA	ko05020	Prion disease	1/482	6/17768	6.14	0.376955	1	up
LCA	ko05161	Hepatitis B	1/482	6/17768	6.14	0.376955	1	up
LCA	ko04013	MAPK signaling pathway - fly	2/482	26/17768	2.84	0.376999	2	down
LCA	ko00250	Alanine, aspartate and glutamate metabolism	5/482	105/17768	1.76	0.376999	5	up&down
LCA	ko04210	Apoptosis	15/482	421/17768	1.31	0.408806	15	up&down
LCA	ko04612	Antigen processing and presentation	1/482	7/17768	5.27	0.408806	1	up
LCA	ko00270	Cysteine and methionine metabolism	5/482	110/17768	1.68	0.410467	5	up&down
LCA	ko04514	Cell adhesion molecules	21/482	623/17768	1.24	0.410467	21	up&down
LCA	ko00130	Ubiquinone and other terpenoid-quinone biosynthesis	2/482	29/17768	2.54	0.414133	2	down
LCA	ko04920	Adipocytokine signaling pathway	8/482	203/17768	1.45	0.414133	8	up&down
LCA	ko04260	Cardiac muscle contraction	10/482	268/17768	1.38	0.419083	10	up&down
LCA	ko05160	Hepatitis C	2/482	30/17768	2.46	0.419083	2	up
LCA	ko00780	Biotin metabolism	1/482	9/17768	4.1	0.452824	1	down
LCA	ko04550	Signaling pathways regulating pluripotency of stem cells	1/482	9/17768	4.1	0.452824	1	up
LCA	ko04931	Insulin resistance	1/482	9/17768	4.1	0.452824	1	down
LCA	ko04217	Necroptosis	16/482	480/17768	1.23	0.475736	16	up&down
LCA	ko04071	Sphingolipid signaling pathway	1/482	10/17768	3.69	0.478183	1	up
LCA	ko04977	Vitamin digestion and absorption	1/482	10/17768	3.69	0.478183	1	up
LCA	ko05162	Measles	1/482	11/17768	3.35	0.51284	1	up
LCA	ko04218	Cellular senescence	15/482	461/17768	1.2	0.526681	15	up&down
LCA	ko00140	Steroid hormone biosynthesis	4/482	98/17768	1.5	0.526681	4	up&down
LCA	ko00330	Arginine and proline metabolism	5/482	130/17768	1.42	0.526681	5	up&down
LCA	ko03040	Spliceosome	11/482	332/17768	1.22	0.545928	11	up&down
LCA	ko04910	Insulin signaling pathway	13/482	401/17768	1.2	0.545928	13	up&down
LCA	ko04916	Melanogenesis	10/482	304/17768	1.21	0.566046	10	up&down
LCA	ko04010	MAPK signaling pathway	28/482	931/17768	1.11	0.566046	28	up&down
LCA	ko00910	Nitrogen metabolism	2/482	43/17768	1.71	0.583555	2	up
LCA	ko04979	Cholesterol metabolism	1/482	15/17768	2.46	0.59563	1	up
LCA	ko04136	Autophagy - other	3/482	76/17768	1.46	0.59563	3	up&down
LCA	ko01200	Carbon metabolism	10/482	315/17768	1.17	0.601677	10	up&down
LCA	ko00562	Inositol phosphate metabolism	7/482	212/17768	1.22	0.601677	7	up&down
LCA	ko00500	Starch and sucrose metabolism	3/482	78/17768	1.42	0.601677	3	up&down
LCA	ko01212	Fatty acid metabolism	5/482	146/17768	1.26	0.601677	5	up&down
LCA	ko04672	Intestinal immune network for IgA production	6/482	181/17768	1.22	0.601677	6	up&down
LCA	ko04724	Glutamatergic synapse	1/482	17/17768	2.17	0.601677	1	down
LCA	ko05203	Viral carcinogenesis	1/482	17/17768	2.17	0.601677	1	up
LCA	ko05412	Arrhythmogenic right ventricular cardiomyopathy	1/482	17/17768	2.17	0.601677	1	down
LCA	ko00061	Fatty acid biosynthesis	2/482	49/17768	1.5	0.60715	2	up&down
LCA	ko04610	Complement and coagulation cascades	1/482	18/17768	2.05	0.60715	1	up
LCA	ko00860	Porphyrin and chlorophyll metabolism	3/482	83/17768	1.33	0.60715	3	up
LCA	ko04540	Gap junction	9/482	292/17768	1.14	0.60715	9	up&down
LCA	ko00071	Fatty acid degradation	3/482	84/17768	1.32	0.60715	3	up
LCA	ko04371	Apelin signaling pathway	12/482	400/17768	1.11	0.60715	12	up&down
LCA	ko00053	Ascorbate and aldarate metabolism	2/482	51/17768	1.45	0.60715	2	up
LCA	ko05410	Hypertrophic cardiomyopathy	1/482	19/17768	1.94	0.60715	1	down
LCA	ko00380	Tryptophan metabolism	3/482	86/17768	1.29	0.609656	3	up
LCA	ko04370	VEGF signaling pathway	6/482	191/17768	1.16	0.609656	6	up&down
LCA	ko05414	Dilated cardiomyopathy	1/482	20/17768	1.84	0.6141	1	down
LCA	ko04360	Axon guidance	4/482	123/17768	1.2	0.616892	4	up&down
LCA	ko00051	Fructose and mannose metabolism	3/482	89/17768	1.24	0.620068	3	up&down
LCA	ko05166	Human T-cell leukemia virus 1 infection	1/482	21/17768	1.76	0.620068	1	up
LCA	ko00220	Arginine biosynthesis	2/482	56/17768	1.32	0.631876	2	up
LCA	ko05202	Transcriptional misregulation in cancer	2/482	57/17768	1.29	0.639059	2	up&down
LCA	ko00983	Drug metabolism - other enzymes	4/482	131/17768	1.13	0.656543	4	up
LCA	ko04520	Adherens junction	8/482	279/17768	1.06	0.664889	8	up&down
LCA	ko00730	Thiamine metabolism	1/482	25/17768	1.47	0.669448	1	down
LCA	ko00620	Pyruvate metabolism	3/482	99/17768	1.12	0.669448	3	up&down
LCA	ko00520	Amino sugar and nucleotide sugar metabolism	4/482	136/17768	1.08	0.669448	4	up&down
LCA	ko04912	GnRH signaling pathway	8/482	285/17768	1.03	0.669448	8	up&down
LCA	ko04270	Vascular smooth muscle contraction	11/482	396/17768	1.02	0.669448	11	up&down
LCA	ko00450	Selenocompound metabolism	1/482	27/17768	1.37	0.673286	1	up
LCA	ko02010	ABC transporters	3/482	102/17768	1.08	0.673286	3	down
LCA	ko03008	Ribosome biogenesis in eukaryotes	5/482	177/17768	1.04	0.673286	5	up
LCA	ko04115	p53 signaling pathway	6/482	217/17768	1.02	0.678085	6	up&down
LCA	ko04340	Hedgehog signaling pathway	4/482	143/17768	1.03	0.678085	4	up&down
LCA	ko00040	Pentose and glucuronate interconversions	2/482	67/17768	1.1	0.678085	2	up
LCA	ko05322	Systemic lupus erythematosus	1/482	29/17768	1.27	0.678085	1	up
LCA	ko00310	Lysine degradation	5/482	182/17768	1.01	0.678085	5	up&down
LCA	ko00430	Taurine and hypotaurine metabolism	1/482	30/17768	1.23	0.685807	1	up
LCA	ko00982	Drug metabolism - cytochrome P450	2/482	70/17768	1.05	0.685957	2	up
LCA	ko00480	Glutathione metabolism	3/482	109/17768	1.01	0.685957	3	up&down
LCA	ko04070	Phosphatidylinositol signaling system	7/482	268/17768	0.96	0.708135	7	up&down
LCA	ko03410	Base excision repair	2/482	74/17768	1	0.710877	2	down
LCA	ko00360	Phenylalanine metabolism	1/482	35/17768	1.05	0.720653	1	down
LCA	ko00564	Glycerophospholipid metabolism	6/482	236/17768	0.94	0.720653	6	up&down
LCA	ko00020	Citrate cycle (TCA cycle)	2/482	77/17768	0.96	0.720653	2	up&down
LCA	ko00010	Glycolysis / Gluconeogenesis	4/482	163/17768	0.9	0.741817	4	up
LCA	ko00970	Aminoacyl-tRNA biosynthesis	2/482	81/17768	0.91	0.741817	2	up&down
LCA	ko00980	Metabolism of xenobiotics by cytochrome P450	2/482	82/17768	0.9	0.744098	2	up
LCA	ko00534	Glycosaminoglycan biosynthesis - heparan sulfate / heparin	2/482	84/17768	0.88	0.753462	2	up&down
LCA	ko00350	Tyrosine metabolism	2/482	86/17768	0.86	0.762253	2	down
LCA	ko00514	Other types of O-glycan biosynthesis	3/482	131/17768	0.84	0.76855	3	up&down
LCA	ko00512	Mucin type O-glycan biosynthesis	2/482	90/17768	0.82	0.76855	2	up
LCA	ko00340	Histidine metabolism	1/482	45/17768	0.82	0.76855	1	up
LCA	ko00650	Butanoate metabolism	1/482	45/17768	0.82	0.76855	1	up
LCA	ko04020	Calcium signaling pathway	18/482	740/17768	0.9	0.76855	18	up&down
LCA	ko04744	Phototransduction	2/482	92/17768	0.8	0.76855	2	down
LCA	ko00591	Linoleic acid metabolism	1/482	47/17768	0.78	0.76855	1	up
LCA	ko03420	Nucleotide excision repair	2/482	94/17768	0.78	0.76855	2	down
LCA	ko03460	Fanconi anemia pathway	2/482	95/17768	0.78	0.76855	2	down
LCA	ko04625	C-type lectin receptor signaling pathway	9/482	390/17768	0.85	0.76855	9	up&down
LCA	ko04014	Ras signaling pathway	1/482	49/17768	0.75	0.769539	1	down
LCA	ko04060	Cytokine-cytokine receptor interaction	15/482	636/17768	0.87	0.771085	15	up&down
LCA	ko00760	Nicotinate and nicotinamide metabolism	2/482	103/17768	0.72	0.788988	2	down
LCA	ko00603	Glycosphingolipid biosynthesis - globo and isoglobo series	1/482	54/17768	0.68	0.788988	1	up
LCA	ko04114	Oocyte meiosis	6/482	284/17768	0.78	0.793569	6	up&down
LCA	ko00561	Glycerolipid metabolism	3/482	153/17768	0.72	0.793569	3	up&down
LCA	ko00790	Folate biosynthesis	1/482	60/17768	0.61	0.808773	1	down
LCA	ko04150	mTOR signaling pathway	10/482	466/17768	0.79	0.80901	10	up&down
LCA	ko00410	beta-Alanine metabolism	1/482	62/17768	0.59	0.80901	1	up
LCA	ko03050	Proteasome	2/482	120/17768	0.61	0.824261	2	up&down
LCA	ko04144	Endocytosis	18/482	819/17768	0.81	0.824261	18	up&down
LCA	ko04068	FoxO signaling pathway	8/482	399/17768	0.74	0.824261	8	up&down
LCA	ko03030	DNA replication	1/482	70/17768	0.53	0.824261	1	down
LCA	ko03022	Basal transcription factors	1/482	73/17768	0.5	0.826922	1	down
LCA	ko00062	Fatty acid elongation	1/482	74/17768	0.5	0.826922	1	up
LCA	ko01040	Biosynthesis of unsaturated fatty acids	1/482	75/17768	0.49	0.826922	1	up
LCA	ko00640	Propanoate metabolism	1/482	77/17768	0.48	0.826922	1	up
LCA	ko04015	Rap1 signaling pathway	1/482	79/17768	0.47	0.826922	1	down
LCA	ko04130	SNARE interactions in vesicular transport	1/482	80/17768	0.46	0.826922	1	up
LCA	ko00240	Pyrimidine metabolism	2/482	139/17768	0.53	0.826922	2	up&down
LCA	ko00030	Pentose phosphate pathway	1/482	83/17768	0.44	0.826922	1	up
LCA	ko04310	Wnt signaling pathway	10/482	523/17768	0.7	0.828761	10	up&down
LCA	ko04621	NOD-like receptor signaling pathway	10/482	541/17768	0.68	0.82933	10	up&down
LCA	ko00601	Glycosphingolipid biosynthesis - lacto and neolacto series	1/482	94/17768	0.39	0.82933	1	up
LCA	ko00280	Valine, leucine and isoleucine degradation	1/482	100/17768	0.37	0.82933	1	up
LCA	ko04914	Progesterone-mediated oocyte maturation	3/482	230/17768	0.48	0.82933	3	down
LCA	ko04140	Autophagy - animal	7/482	446/17768	0.58	0.82933	7	up&down
LCA	ko03015	mRNA surveillance pathway	3/482	241/17768	0.46	0.82933	3	up
LCA	ko04216	Ferroptosis	1/482	119/17768	0.31	0.82933	1	up
LCA	ko00510	N-Glycan biosynthesis	1/482	133/17768	0.28	0.82933	1	up
LCA	ko04137	Mitophagy - animal	2/482	209/17768	0.35	0.82933	2	up
LCA	ko04350	TGF-beta signaling pathway	3/482	280/17768	0.39	0.82933	3	up&down
LCA	ko03018	RNA degradation	1/482	167/17768	0.22	0.82933	1	up
LCA	ko04120	Ubiquitin mediated proteolysis	4/482	380/17768	0.39	0.82933	4	up
LCA	ko04620	Toll-like receptor signaling pathway	3/482	320/17768	0.35	0.82933	3	up&down
LCA	ko05168	Herpes simplex virus 1 infection	40/482	2063/17768	0.71	0.82933	40	up&down
LCA	ko04110	Cell cycle	3/482	325/17768	0.34	0.82933	3	up&down
LCA	ko04080	Neuroactive ligand-receptor interaction	16/482	1092/17768	0.54	0.82933	16	up&down
LCA	ko04622	RIG-I-like receptor signaling pathway	1/482	238/17768	0.15	0.82933	1	down
LCA	ko03013	RNA transport	3/482	405/17768	0.27	0.82933	3	up&down
DCA	ko00100	Steroid biosynthesis	11/339	38/17768	15.17	8.88652e-09	11	up
DCA	ko03320	PPAR signaling pathway	21/339	192/17768	5.73	8.88652e-09	21	up
DCA	ko00983	Drug metabolism - other enzymes	16/339	131/17768	6.4	1.99495e-07	16	up
DCA	ko00040	Pentose and glucuronate interconversions	11/339	67/17768	8.61	1.86579e-06	11	up
DCA	ko00140	Steroid hormone biosynthesis	12/339	98/17768	6.42	1.03978e-05	12	up
DCA	ko00630	Glyoxylate and dicarboxylate metabolism	10/339	81/17768	6.47	7.66297e-05	10	up
DCA	ko00053	Ascorbate and aldarate metabolism	8/339	51/17768	8.22	0.000104525	8	up
DCA	ko00982	Drug metabolism - cytochrome P450	9/339	70/17768	6.74	0.000127818	9	up
DCA	ko01200	Carbon metabolism	19/339	315/17768	3.16	0.000174018	19	up
DCA	ko00120	Primary bile acid biosynthesis	7/339	43/17768	8.53	0.000224328	7	up
DCA	ko00980	Metabolism of xenobiotics by cytochrome P450	9/339	82/17768	5.75	0.000342777	9	up
DCA	ko00860	Porphyrin and chlorophyll metabolism	9/339	83/17768	5.68	0.000346593	9	up&down
DCA	ko00380	Tryptophan metabolism	9/339	86/17768	5.49	0.000425743	9	up
DCA	ko00260	Glycine, serine and threonine metabolism	8/339	83/17768	5.05	0.00190756	8	up
DCA	ko00270	Cysteine and methionine metabolism	9/339	110/17768	4.29	0.0023475	9	up
DCA	ko04146	Peroxisome	12/339	187/17768	3.36	0.0023475	12	up
DCA	ko04610	Complement and coagulation cascades	4/339	18/17768	11.65	0.00275449	4	up
DCA	ko05150	Staphylococcus aureus infection	2/339	2/17768	52.41	0.00292918	2	up
DCA	ko01230	Biosynthesis of amino acids	12/339	208/17768	3.02	0.00515974	12	up
DCA	ko00500	Starch and sucrose metabolism	7/339	78/17768	4.7	0.0052011	7	up&down
DCA	ko00830	Retinol metabolism	9/339	129/17768	3.66	0.00574719	9	up
DCA	ko00010	Glycolysis / Gluconeogenesis	10/339	163/17768	3.22	0.00774669	10	up
DCA	ko00340	Histidine metabolism	5/339	45/17768	5.82	0.0101284	5	up
DCA	ko00232	Caffeine metabolism	2/339	4/17768	26.21	0.0128503	2	up
DCA	ko00360	Phenylalanine metabolism	4/339	35/17768	5.99	0.0248387	4	up&down
DCA	ko00400	Phenylalanine, tyrosine and tryptophan biosynthesis	3/339	18/17768	8.74	0.0253697	3	up
DCA	ko05169	Epstein-Barr virus infection	2/339	6/17768	17.47	0.0278414	2	up
DCA	ko00790	Folate biosynthesis	5/339	60/17768	4.37	0.0294929	5	up
DCA	ko04512	ECM-receptor interaction	13/339	316/17768	2.16	0.0397243	13	up&down
DCA	ko00052	Galactose metabolism	5/339	74/17768	3.54	0.065493	5	up
DCA	ko00130	Ubiquinone and other terpenoid-quinone biosynthesis	3/339	29/17768	5.42	0.0808728	3	up&down
DCA	ko05162	Measles	2/339	11/17768	9.53	0.0808728	2	up
DCA	ko00430	Taurine and hypotaurine metabolism	3/339	30/17768	5.24	0.0815917	3	up
DCA	ko05160	Hepatitis C	3/339	30/17768	5.24	0.0815917	3	up
DCA	ko00350	Tyrosine metabolism	5/339	86/17768	3.05	0.101083	5	up&down
DCA	ko00670	One carbon pool by folate	3/339	34/17768	4.62	0.107437	3	up
DCA	ko05164	Influenza A	3/339	35/17768	4.49	0.11276	3	up
DCA	ko04979	Cholesterol metabolism	2/339	15/17768	6.99	0.123668	2	up
DCA	ko00564	Glycerophospholipid metabolism	9/339	236/17768	2	0.13391	9	up
DCA	ko04658	Th1 and Th2 cell differentiation	1/339	2/17768	26.21	0.13391	1	up
DCA	ko04975	Fat digestion and absorption	1/339	2/17768	26.21	0.13391	1	up
DCA	ko00620	Pyruvate metabolism	5/339	99/17768	2.65	0.142106	5	up
DCA	ko00740	Riboflavin metabolism	2/339	19/17768	5.52	0.166759	2	up
DCA	ko00240	Pyrimidine metabolism	6/339	139/17768	2.26	0.166759	6	up
DCA	ko04514	Cell adhesion molecules	18/339	623/17768	1.51	0.170367	18	up&down
DCA	ko00072	Synthesis and degradation of ketone bodies	2/339	20/17768	5.24	0.170367	2	up
DCA	ko01040	Biosynthesis of unsaturated fatty acids	4/339	75/17768	2.8	0.170367	4	up
DCA	ko00480	Glutathione metabolism	5/339	109/17768	2.4	0.174768	5	up
DCA	ko01212	Fatty acid metabolism	6/339	146/17768	2.15	0.181541	6	up
DCA	ko00592	alpha-Linolenic acid metabolism	3/339	48/17768	3.28	0.184404	3	up
DCA	ko00230	Purine metabolism	11/339	350/17768	1.65	0.203277	11	up&down
DCA	ko01522	Endocrine resistance	1/339	4/17768	13.1	0.203277	1	up
DCA	ko04932	Non-alcoholic fatty liver disease	1/339	4/17768	13.1	0.203277	1	up
DCA	ko00590	Arachidonic acid metabolism	5/339	118/17768	2.22	0.203387	5	up
DCA	ko05146	Amoebiasis	2/339	25/17768	4.19	0.215165	2	up&down
DCA	ko04013	MAPK signaling pathway - fly	2/339	26/17768	4.03	0.215165	2	up&down
DCA	ko00051	Fructose and mannose metabolism	4/339	89/17768	2.36	0.215165	4	up
DCA	ko01524	Platinum drug resistance	1/339	5/17768	10.48	0.215165	1	up
DCA	ko04215	Apoptosis - multiple species	1/339	5/17768	10.48	0.215165	1	up
DCA	ko04918	Thyroid hormone synthesis	1/339	5/17768	10.48	0.215165	1	up
DCA	ko05152	Tuberculosis	1/339	5/17768	10.48	0.215165	1	up
DCA	ko05224	Breast cancer	1/339	5/17768	10.48	0.215165	1	up
DCA	ko04920	Adipocytokine signaling pathway	7/339	203/17768	1.81	0.218303	7	up&down
DCA	ko05014	Amyotrophic lateral sclerosis	1/339	6/17768	8.74	0.239518	1	up
DCA	ko05020	Prion disease	1/339	6/17768	8.74	0.239518	1	up
DCA	ko05161	Hepatitis B	1/339	6/17768	8.74	0.239518	1	up
DCA	ko04810	Regulation of actin cytoskeleton	17/339	644/17768	1.38	0.239518	17	up&down
DCA	ko00562	Inositol phosphate metabolism	7/339	212/17768	1.73	0.239518	7	up&down
DCA	ko00770	Pantothenate and CoA biosynthesis	2/339	31/17768	3.38	0.24771	2	up
DCA	ko05170	Human immunodeficiency virus 1 infection	1/339	7/17768	7.49	0.261824	1	up
DCA	ko04672	Intestinal immune network for IgA production	6/339	181/17768	1.74	0.272734	6	up&down
DCA	ko00250	Alanine, aspartate and glutamate metabolism	4/339	105/17768	2	0.284841	4	up
DCA	ko04910	Insulin signaling pathway	11/339	401/17768	1.44	0.291593	11	up&down
DCA	ko00780	Biotin metabolism	1/339	9/17768	5.82	0.308362	1	up
DCA	ko04728	Dopaminergic synapse	1/339	9/17768	5.82	0.308362	1	up
DCA	ko00561	Glycerolipid metabolism	5/339	153/17768	1.71	0.322716	5	up
DCA	ko04071	Sphingolipid signaling pathway	1/339	10/17768	5.24	0.329823	1	up
DCA	ko00900	Terpenoid backbone biosynthesis	2/339	40/17768	2.62	0.329823	2	up
DCA	ko05010	Alzheimer disease	1/339	11/17768	4.76	0.349954	1	up
DCA	ko04216	Ferroptosis	4/339	119/17768	1.76	0.349954	4	up
DCA	ko00650	Butanoate metabolism	2/339	45/17768	2.33	0.379855	2	up
DCA	ko05163	Human cytomegalovirus infection	1/339	13/17768	4.03	0.381537	1	up
DCA	ko05167	Kaposi sarcoma-associated herpesvirus infection	1/339	13/17768	4.03	0.381537	1	up
DCA	ko05340	Primary immunodeficiency	1/339	13/17768	4.03	0.381537	1	up
DCA	ko00591	Linoleic acid metabolism	2/339	47/17768	2.23	0.381537	2	up
DCA	ko04151	PI3K-Akt signaling pathway	2/339	47/17768	2.23	0.381537	2	down
DCA	ko05165	Human papillomavirus infection	2/339	48/17768	2.18	0.388942	2	up&down
DCA	ko04662	B cell receptor signaling pathway	1/339	15/17768	3.49	0.405729	1	up
DCA	ko05135	Yersinia infection	1/339	15/17768	3.49	0.405729	1	up
DCA	ko04070	Phosphatidylinositol signaling system	7/339	268/17768	1.37	0.405729	7	up&down
DCA	ko04530	Tight junction	13/339	551/17768	1.24	0.405729	13	up&down
DCA	ko05200	Pathways in cancer	2/339	52/17768	2.02	0.405729	2	up
DCA	ko00750	Vitamin B6 metabolism	1/339	16/17768	3.28	0.405729	1	down
DCA	ko04064	NF-kappa B signaling pathway	1/339	16/17768	3.28	0.405729	1	up
DCA	ko04380	Osteoclast differentiation	1/339	16/17768	3.28	0.405729	1	up
DCA	ko00220	Arginine biosynthesis	2/339	56/17768	1.87	0.438301	2	up
DCA	ko00471	D-Glutamine and D-glutamate metabolism	1/339	18/17768	2.91	0.438983	1	up
DCA	ko00280	Valine, leucine and isoleucine degradation	3/339	100/17768	1.57	0.441843	3	up
DCA	ko00440	Phosphonate and phosphinate metabolism	1/339	19/17768	2.76	0.445425	1	up
DCA	ko04650	Natural killer cell mediated cytotoxicity	1/339	19/17768	2.76	0.445425	1	up
DCA	ko00760	Nicotinate and nicotinamide metabolism	3/339	103/17768	1.53	0.451253	3	up
DCA	ko05416	Viral myocarditis	1/339	20/17768	2.62	0.455551	1	up
DCA	ko00410	beta-Alanine metabolism	2/339	62/17768	1.69	0.468121	2	up
DCA	ko04080	Neuroactive ligand-receptor interaction	23/339	1092/17768	1.1	0.477403	23	up&down
DCA	ko04145	Phagosome	11/339	497/17768	1.16	0.482898	11	up&down
DCA	ko04068	FoxO signaling pathway	9/339	399/17768	1.18	0.482898	9	up&down
DCA	ko04926	Relaxin signaling pathway	1/339	25/17768	2.1	0.51915	1	down
DCA	ko04320	Dorso-ventral axis formation	1/339	26/17768	2.02	0.530214	1	down
DCA	ko00450	Selenocompound metabolism	1/339	27/17768	1.94	0.53586	1	up
DCA	ko04933	AGE-RAGE signaling pathway in diabetic complications	1/339	27/17768	1.94	0.53586	1	down
DCA	ko00062	Fatty acid elongation	2/339	74/17768	1.42	0.541491	2	up
DCA	ko04360	Axon guidance	3/339	123/17768	1.28	0.541491	3	up&down
DCA	ko04136	Autophagy - other	2/339	76/17768	1.38	0.545719	2	up&down
DCA	ko05322	Systemic lupus erythematosus	1/339	29/17768	1.81	0.545719	1	up
DCA	ko00020	Citrate cycle (TCA cycle)	2/339	77/17768	1.36	0.547756	2	up
DCA	ko04015	Rap1 signaling pathway	2/339	79/17768	1.33	0.55736	2	up&down
DCA	ko03450	Non-homologous end-joining	1/339	31/17768	1.69	0.55736	1	down
DCA	ko00330	Arginine and proline metabolism	3/339	130/17768	1.21	0.55736	3	up
DCA	ko00310	Lysine degradation	4/339	182/17768	1.15	0.560178	4	up&down
DCA	ko04510	Focal adhesion	13/339	649/17768	1.05	0.564815	13	up&down
DCA	ko00030	Pentose phosphate pathway	2/339	83/17768	1.26	0.564815	2	up
DCA	ko00071	Fatty acid degradation	2/339	84/17768	1.25	0.564815	2	up
DCA	ko00534	Glycosaminoglycan biosynthesis - heparan sulfate / heparin	2/339	84/17768	1.25	0.564815	2	up
DCA	ko04371	Apelin signaling pathway	8/339	400/17768	1.05	0.581598	8	up&down
DCA	ko04611	Platelet activation	1/339	37/17768	1.42	0.59275	1	down
DCA	ko04340	Hedgehog signaling pathway	3/339	143/17768	1.1	0.594129	3	up&down
DCA	ko05205	Proteoglycans in cancer	1/339	38/17768	1.38	0.594129	1	down
DCA	ko04141	Protein processing in endoplasmic reticulum	10/339	530/17768	0.99	0.634844	10	up
DCA	ko00604	Glycosphingolipid biosynthesis - ganglio series	1/339	44/17768	1.19	0.63916	1	up
DCA	ko03060	Protein export	1/339	44/17768	1.19	0.63916	1	up
DCA	ko02010	ABC transporters	2/339	102/17768	1.03	0.645906	2	up
DCA	ko00061	Fatty acid biosynthesis	1/339	49/17768	1.07	0.667774	1	up
DCA	ko04014	Ras signaling pathway	1/339	49/17768	1.07	0.667774	1	down
DCA	ko04020	Calcium signaling pathway	13/339	740/17768	0.92	0.714897	13	up&down
DCA	ko04330	Notch signaling pathway	3/339	190/17768	0.83	0.756902	3	up&down
DCA	ko04012	ErbB signaling pathway	4/339	251/17768	0.84	0.756902	4	up&down
DCA	ko04974	Protein digestion and absorption	1/339	66/17768	0.79	0.76366	1	down
DCA	ko00520	Amino sugar and nucleotide sugar metabolism	2/339	136/17768	0.77	0.774479	2	up
DCA	ko00515	Mannose type O-glycan biosynthesis	1/339	73/17768	0.72	0.784051	1	up
DCA	ko03440	Homologous recombination	1/339	73/17768	0.72	0.784051	1	down
DCA	ko04270	Vascular smooth muscle contraction	6/339	396/17768	0.79	0.791622	6	up&down
DCA	ko00640	Propanoate metabolism	1/339	77/17768	0.68	0.791622	1	up
DCA	ko04115	p53 signaling pathway	3/339	217/17768	0.72	0.798762	3	up&down
DCA	ko04540	Gap junction	4/339	292/17768	0.72	0.806723	4	up&down
DCA	ko04217	Necroptosis	7/339	480/17768	0.76	0.806723	7	up
DCA	ko04621	NOD-like receptor signaling pathway	8/339	541/17768	0.78	0.806723	8	up&down
DCA	ko00601	Glycosphingolipid biosynthesis - lacto and neolacto series	1/339	94/17768	0.56	0.806723	1	up
DCA	ko00513	Various types of N-glycan biosynthesis	1/339	113/17768	0.46	0.806723	1	up
DCA	ko03050	Proteasome	1/339	120/17768	0.44	0.806723	1	down
DCA	ko04350	TGF-beta signaling pathway	3/339	280/17768	0.56	0.806723	3	up&down
DCA	ko04210	Apoptosis	5/339	421/17768	0.62	0.806723	5	up&down
DCA	ko00565	Ether lipid metabolism	1/339	125/17768	0.42	0.806723	1	up
DCA	ko04261	Adrenergic signaling in cardiomyocytes	6/339	495/17768	0.64	0.806723	6	up&down
DCA	ko00514	Other types of O-glycan biosynthesis	1/339	131/17768	0.4	0.806723	1	up
DCA	ko00510	N-Glycan biosynthesis	1/339	133/17768	0.39	0.806723	1	up
DCA	ko04916	Melanogenesis	3/339	304/17768	0.52	0.806723	3	up&down
DCA	ko04218	Cellular senescence	5/339	461/17768	0.57	0.806723	5	up&down
DCA	ko04625	C-type lectin receptor signaling pathway	4/339	390/17768	0.54	0.806723	4	up&down
DCA	ko03018	RNA degradation	1/339	167/17768	0.31	0.806723	1	up
DCA	ko04260	Cardiac muscle contraction	2/339	268/17768	0.39	0.806723	2	up&down
DCA	ko00190	Oxidative phosphorylation	2/339	274/17768	0.38	0.806723	2	up&down
DCA	ko05132	Salmonella infection	7/339	655/17768	0.56	0.806723	7	up&down
DCA	ko04010	MAPK signaling pathway	11/339	931/17768	0.62	0.806723	11	up&down
DCA	ko04520	Adherens junction	2/339	279/17768	0.38	0.806723	2	up
DCA	ko05168	Herpes simplex virus 1 infection	29/339	2063/17768	0.74	0.806723	29	up&down
DCA	ko04142	Lysosome	3/339	367/17768	0.43	0.806723	3	up
DCA	ko04114	Oocyte meiosis	2/339	284/17768	0.37	0.806723	2	up&down
DCA	ko04912	GnRH signaling pathway	2/339	285/17768	0.37	0.806723	2	up&down
DCA	ko04370	VEGF signaling pathway	1/339	191/17768	0.27	0.806723	1	down
DCA	ko04144	Endocytosis	9/339	819/17768	0.58	0.806723	9	up&down
DCA	ko04150	mTOR signaling pathway	4/339	466/17768	0.45	0.806723	4	down
DCA	ko04914	Progesterone-mediated oocyte maturation	1/339	230/17768	0.23	0.806723	1	up
DCA	ko03015	mRNA surveillance pathway	1/339	241/17768	0.22	0.806723	1	up
DCA	ko04140	Autophagy - animal	3/339	446/17768	0.35	0.806723	3	up&down
DCA	ko03010	Ribosome	1/339	260/17768	0.2	0.806723	1	down
DCA	ko04310	Wnt signaling pathway	3/339	523/17768	0.3	0.806723	3	down
DCA	ko04620	Toll-like receptor signaling pathway	1/339	320/17768	0.16	0.806723	1	up
DCA	ko04110	Cell cycle	1/339	325/17768	0.16	0.806723	1	down
DCA	ko04120	Ubiquitin mediated proteolysis	1/339	380/17768	0.14	0.806723	1	down
DCA	ko04060	Cytokine-cytokine receptor interaction	3/339	636/17768	0.25	0.806723	3	up&down
T-LCA	ko04512	ECM-receptor interaction	11/146	316/17768	4.24	0.00543425	11	up&down
T-LCA	ko04215	Apoptosis - multiple species	2/146	5/17768	48.68	0.0274701	2	up
T-LCA	ko04510	Focal adhesion	14/146	649/17768	2.63	0.0274701	14	up&down
T-LCA	ko04068	FoxO signaling pathway	10/146	399/17768	3.05	0.0365053	10	up&down
T-LCA	ko04115	p53 signaling pathway	7/146	217/17768	3.93	0.0365053	7	up
T-LCA	ko04066	HIF-1 signaling pathway	2/146	10/17768	24.34	0.0365053	2	up&down
T-LCA	ko05211	Renal cell carcinoma	2/146	10/17768	24.34	0.0365053	2	up&down
T-LCA	ko04012	ErbB signaling pathway	7/146	251/17768	3.39	0.0466348	7	up&down
T-LCA	ko00120	Primary bile acid biosynthesis	3/146	43/17768	8.49	0.0466348	3	up
T-LCA	ko00910	Nitrogen metabolism	3/146	43/17768	8.49	0.0466348	3	up&down
T-LCA	ko05200	Pathways in cancer	3/146	52/17768	7.02	0.0714577	3	up&down
T-LCA	ko04010	MAPK signaling pathway	15/146	931/17768	1.96	0.0714577	15	up&down
T-LCA	ko04210	Apoptosis	8/146	421/17768	2.31	0.157348	8	up
T-LCA	ko00260	Glycine, serine and threonine metabolism	3/146	83/17768	4.4	0.177973	3	up&down
T-LCA	ko04932	Non-alcoholic fatty liver disease	1/146	4/17768	30.42	0.177973	1	up
T-LCA	ko01524	Platinum drug resistance	1/146	5/17768	24.34	0.177973	1	up
T-LCA	ko04971	Gastric acid secretion	1/146	5/17768	24.34	0.177973	1	up
T-LCA	ko04972	Pancreatic secretion	1/146	5/17768	24.34	0.177973	1	up
T-LCA	ko04976	Bile secretion	1/146	5/17768	24.34	0.177973	1	up
T-LCA	ko05152	Tuberculosis	1/146	5/17768	24.34	0.177973	1	up
T-LCA	ko04371	Apelin signaling pathway	7/146	400/17768	2.13	0.177973	7	up&down
T-LCA	ko05014	Amyotrophic lateral sclerosis	1/146	6/17768	20.28	0.177973	1	up
T-LCA	ko05161	Hepatitis B	1/146	6/17768	20.28	0.177973	1	up
T-LCA	ko05169	Epstein-Barr virus infection	1/146	6/17768	20.28	0.177973	1	up
T-LCA	ko04624	Toll and Imd signaling pathway	1/146	7/17768	17.39	0.190887	1	up
T-LCA	ko05170	Human immunodeficiency virus 1 infection	1/146	7/17768	17.39	0.190887	1	up
T-LCA	ko00290	Valine, leucine and isoleucine biosynthesis	1/146	9/17768	13.52	0.2257	1	down
T-LCA	ko03320	PPAR signaling pathway	4/146	192/17768	2.54	0.2257	4	up&down
T-LCA	ko00220	Arginine biosynthesis	2/146	56/17768	4.35	0.2257	2	up
T-LCA	ko04071	Sphingolipid signaling pathway	1/146	10/17768	12.17	0.2257	1	up
T-LCA	ko04350	TGF-beta signaling pathway	5/146	280/17768	2.17	0.2257	5	up&down
T-LCA	ko04920	Adipocytokine signaling pathway	4/146	203/17768	2.4	0.2257	4	up
T-LCA	ko05010	Alzheimer disease	1/146	11/17768	11.06	0.2257	1	up
T-LCA	ko05162	Measles	1/146	11/17768	11.06	0.2257	1	up
T-LCA	ko01230	Biosynthesis of amino acids	4/146	208/17768	2.34	0.230138	4	up&down
T-LCA	ko04120	Ubiquitin mediated proteolysis	6/146	380/17768	1.92	0.230138	6	up&down
T-LCA	ko05163	Human cytomegalovirus infection	1/146	13/17768	9.36	0.236742	1	up
T-LCA	ko05167	Kaposi sarcoma-associated herpesvirus infection	1/146	13/17768	9.36	0.236742	1	up
T-LCA	ko04970	Salivary secretion	1/146	14/17768	8.69	0.247419	1	up
T-LCA	ko04261	Adrenergic signaling in cardiomyocytes	7/146	495/17768	1.72	0.251989	7	up&down
T-LCA	ko00630	Glyoxylate and dicarboxylate metabolism	2/146	81/17768	3	0.305613	2	up
T-LCA	ko04650	Natural killer cell mediated cytotoxicity	1/146	19/17768	6.41	0.305613	1	up
T-LCA	ko05416	Viral myocarditis	1/146	20/17768	6.08	0.312965	1	up
T-LCA	ko04530	Tight junction	7/146	551/17768	1.55	0.338945	7	up&down
T-LCA	ko00130	Ubiquinone and other terpenoid-quinone biosynthesis	1/146	29/17768	4.2	0.407559	1	down
T-LCA	ko00430	Taurine and hypotaurine metabolism	1/146	30/17768	4.06	0.407559	1	down
T-LCA	ko05160	Hepatitis C	1/146	30/17768	4.06	0.407559	1	up
T-LCA	ko00480	Glutathione metabolism	2/146	109/17768	2.23	0.407559	2	up&down
T-LCA	ko03450	Non-homologous end-joining	1/146	31/17768	3.93	0.407559	1	down
T-LCA	ko04910	Insulin signaling pathway	5/146	401/17768	1.52	0.414639	5	up&down
T-LCA	ko05164	Influenza A	1/146	35/17768	3.48	0.427106	1	up
T-LCA	ko00590	Arachidonic acid metabolism	2/146	118/17768	2.06	0.427106	2	down
T-LCA	ko04216	Ferroptosis	2/146	119/17768	2.05	0.427106	2	up
T-LCA	ko04360	Axon guidance	2/146	123/17768	1.98	0.439143	2	up&down
T-LCA	ko04110	Cell cycle	4/146	325/17768	1.5	0.44761	4	up
T-LCA	ko00330	Arginine and proline metabolism	2/146	130/17768	1.87	0.457102	2	up
T-LCA	ko00340	Histidine metabolism	1/146	45/17768	2.7	0.481627	1	up
T-LCA	ko04218	Cellular senescence	5/146	461/17768	1.32	0.49062	5	up&down
T-LCA	ko00061	Fatty acid biosynthesis	1/146	49/17768	2.48	0.49062	1	up
T-LCA	ko04014	Ras signaling pathway	1/146	49/17768	2.48	0.49062	1	down
T-LCA	ko04217	Necroptosis	5/146	480/17768	1.27	0.521866	5	up
T-LCA	ko05202	Transcriptional misregulation in cancer	1/146	57/17768	2.14	0.531203	1	up
T-LCA	ko04260	Cardiac muscle contraction	3/146	268/17768	1.36	0.531203	3	up&down
T-LCA	ko04974	Protein digestion and absorption	1/146	66/17768	1.84	0.580935	1	down
T-LCA	ko04146	Peroxisome	2/146	187/17768	1.3	0.607124	2	up
T-LCA	ko00062	Fatty acid elongation	1/146	74/17768	1.64	0.607124	1	up
T-LCA	ko04136	Autophagy - other	1/146	76/17768	1.6	0.607124	1	up
T-LCA	ko04370	VEGF signaling pathway	2/146	191/17768	1.27	0.607124	2	up
T-LCA	ko01200	Carbon metabolism	3/146	315/17768	1.16	0.614995	3	up&down
T-LCA	ko00030	Pentose phosphate pathway	1/146	83/17768	1.47	0.614995	1	down
T-LCA	ko00071	Fatty acid degradation	1/146	84/17768	1.45	0.614995	1	up
T-LCA	ko00534	Glycosaminoglycan biosynthesis - heparan sulfate / heparin	1/146	84/17768	1.45	0.614995	1	down
T-LCA	ko00350	Tyrosine metabolism	1/146	86/17768	1.42	0.616514	1	up
T-LCA	ko04150	mTOR signaling pathway	4/146	466/17768	1.04	0.639716	4	up&down
T-LCA	ko04080	Neuroactive ligand-receptor interaction	9/146	1092/17768	1	0.642986	9	up&down
T-LCA	ko00140	Steroid hormone biosynthesis	1/146	98/17768	1.24	0.646295	1	up
T-LCA	ko00250	Alanine, aspartate and glutamate metabolism	1/146	105/17768	1.16	0.656472	1	up
T-LCA	ko04514	Cell adhesion molecules	5/146	623/17768	0.98	0.656472	5	up&down
T-LCA	ko04145	Phagosome	4/146	497/17768	0.98	0.656472	4	up&down
T-LCA	ko04060	Cytokine-cytokine receptor interaction	5/146	636/17768	0.96	0.666261	5	up&down
T-LCA	ko04810	Regulation of actin cytoskeleton	5/146	644/17768	0.94	0.67017	5	up&down
T-LCA	ko00190	Oxidative phosphorylation	2/146	274/17768	0.89	0.713104	2	down
T-LCA	ko04520	Adherens junction	2/146	279/17768	0.87	0.714846	2	down
T-LCA	ko04114	Oocyte meiosis	2/146	284/17768	0.86	0.71631	2	up
T-LCA	ko04340	Hedgehog signaling pathway	1/146	143/17768	0.85	0.721438	1	up
T-LCA	ko01212	Fatty acid metabolism	1/146	146/17768	0.83	0.721438	1	up
T-LCA	ko04140	Autophagy - animal	3/146	446/17768	0.82	0.725022	3	up&down
T-LCA	ko04020	Calcium signaling pathway	5/146	740/17768	0.82	0.735963	5	up&down
T-LCA	ko03040	Spliceosome	2/146	332/17768	0.73	0.748657	2	up
T-LCA	ko03008	Ribosome biogenesis in eukaryotes	1/146	177/17768	0.69	0.748657	1	up
T-LCA	ko04672	Intestinal immune network for IgA production	1/146	181/17768	0.67	0.748657	1	down
T-LCA	ko00310	Lysine degradation	1/146	182/17768	0.67	0.748657	1	down
T-LCA	ko04142	Lysosome	2/146	367/17768	0.66	0.759861	2	up&down
T-LCA	ko04310	Wnt signaling pathway	3/146	523/17768	0.7	0.759861	3	up
T-LCA	ko04914	Progesterone-mediated oocyte maturation	1/146	230/17768	0.53	0.792937	1	up
T-LCA	ko03015	mRNA surveillance pathway	1/146	241/17768	0.5	0.796662	1	up
T-LCA	ko03010	Ribosome	1/146	260/17768	0.47	0.798825	1	down
T-LCA	ko04070	Phosphatidylinositol signaling system	1/146	268/17768	0.45	0.798825	1	down
T-LCA	ko04912	GnRH signaling pathway	1/146	285/17768	0.43	0.798825	1	up
T-LCA	ko04540	Gap junction	1/146	292/17768	0.42	0.798825	1	down
T-LCA	ko04916	Melanogenesis	1/146	304/17768	0.4	0.798825	1	up
T-LCA	ko05168	Herpes simplex virus 1 infection	12/146	2063/17768	0.71	0.798825	12	up&down
T-LCA	ko04141	Protein processing in endoplasmic reticulum	2/146	530/17768	0.46	0.798825	2	up
T-LCA	ko04621	NOD-like receptor signaling pathway	2/146	541/17768	0.45	0.798825	2	up&down
T-LCA	ko04625	C-type lectin receptor signaling pathway	1/146	390/17768	0.31	0.799206	1	down
T-LCA	ko03013	RNA transport	1/146	405/17768	0.3	0.799206	1	up
T-LCA	ko04144	Endocytosis	3/146	819/17768	0.45	0.799206	3	up&down
T-LCA	ko05132	Salmonella infection	1/146	655/17768	0.19	0.81539	1	up
T-DCA	ko03320	PPAR signaling pathway	14/239	192/17768	5.42	4.51393e-05	14	up&down
T-DCA	ko01200	Carbon metabolism	16/239	315/17768	3.78	0.000398361	16	up&down
T-DCA	ko00100	Steroid biosynthesis	6/239	38/17768	11.74	0.000418473	6	up
T-DCA	ko00980	Metabolism of xenobiotics by cytochrome P450	8/239	82/17768	7.25	0.000418473	8	up
T-DCA	ko00260	Glycine, serine and threonine metabolism	8/239	83/17768	7.17	0.000418473	8	up&down
T-DCA	ko00982	Drug metabolism - cytochrome P450	7/239	70/17768	7.43	0.000940646	7	up&down
T-DCA	ko00983	Drug metabolism - other enzymes	9/239	131/17768	5.11	0.00133802	9	up
T-DCA	ko00630	Glyoxylate and dicarboxylate metabolism	7/239	81/17768	6.42	0.00165983	7	up&down
T-DCA	ko00480	Glutathione metabolism	8/239	109/17768	5.46	0.00165983	8	up
T-DCA	ko04146	Peroxisome	10/239	187/17768	3.98	0.00301336	10	up&down
T-DCA	ko00010	Glycolysis / Gluconeogenesis	9/239	163/17768	4.1	0.00420119	9	up&down
T-DCA	ko00620	Pyruvate metabolism	7/239	99/17768	5.26	0.00420119	7	up&down
T-DCA	ko01230	Biosynthesis of amino acids	10/239	208/17768	3.57	0.00539557	10	up&down
T-DCA	ko00430	Taurine and hypotaurine metabolism	4/239	30/17768	9.91	0.00629584	4	up
T-DCA	ko00270	Cysteine and methionine metabolism	7/239	110/17768	4.73	0.00634295	7	up
T-DCA	ko04216	Ferroptosis	7/239	119/17768	4.37	0.00945559	7	up
T-DCA	ko00790	Folate biosynthesis	5/239	60/17768	6.2	0.00985423	5	up
T-DCA	ko04215	Apoptosis - multiple species	2/239	5/17768	29.74	0.0129262	2	up
T-DCA	ko00040	Pentose and glucuronate interconversions	5/239	67/17768	5.55	0.0144507	5	up
T-DCA	ko00340	Histidine metabolism	4/239	45/17768	6.61	0.0204712	4	up&down
T-DCA	ko00053	Ascorbate and aldarate metabolism	4/239	51/17768	5.83	0.030714	4	up
T-DCA	ko05140	Leishmaniasis	2/239	9/17768	16.52	0.0367435	2	up
T-DCA	ko00051	Fructose and mannose metabolism	5/239	89/17768	4.18	0.0404575	5	up
T-DCA	ko04666	Fc gamma R-mediated phagocytosis	2/239	11/17768	13.52	0.0485319	2	up
T-DCA	ko05162	Measles	2/239	11/17768	13.52	0.0485319	2	up
T-DCA	ko00140	Steroid hormone biosynthesis	5/239	98/17768	3.79	0.0519576	5	up&down
T-DCA	ko00670	One carbon pool by folate	3/239	34/17768	6.56	0.0519576	3	up&down
T-DCA	ko00360	Phenylalanine metabolism	3/239	35/17768	6.37	0.054264	3	up&down
T-DCA	ko00561	Glycerolipid metabolism	6/239	153/17768	2.92	0.0799872	6	up&down
T-DCA	ko00120	Primary bile acid biosynthesis	3/239	43/17768	5.19	0.0883104	3	up
T-DCA	ko00500	Starch and sucrose metabolism	4/239	78/17768	3.81	0.0897801	4	up
T-DCA	ko00400	Phenylalanine, tyrosine and tryptophan biosynthesis	2/239	18/17768	8.26	0.0961573	2	up
T-DCA	ko04610	Complement and coagulation cascades	2/239	18/17768	8.26	0.0961573	2	up
T-DCA	ko00830	Retinol metabolism	5/239	129/17768	2.88	0.118384	5	up
T-DCA	ko04910	Insulin signaling pathway	10/239	401/17768	1.85	0.171744	10	up&down
T-DCA	ko04060	Cytokine-cytokine receptor interaction	14/239	636/17768	1.64	0.181115	14	up&down
T-DCA	ko04932	Non-alcoholic fatty liver disease	1/239	4/17768	18.59	0.186253	1	up
T-DCA	ko00250	Alanine, aspartate and glutamate metabolism	4/239	105/17768	2.83	0.186253	4	up
T-DCA	ko05160	Hepatitis C	2/239	30/17768	4.96	0.192987	2	up
T-DCA	ko00770	Pantothenate and CoA biosynthesis	2/239	31/17768	4.8	0.192987	2	up
T-DCA	ko01524	Platinum drug resistance	1/239	5/17768	14.87	0.192987	1	up
T-DCA	ko04971	Gastric acid secretion	1/239	5/17768	14.87	0.192987	1	up
T-DCA	ko04972	Pancreatic secretion	1/239	5/17768	14.87	0.192987	1	up
T-DCA	ko04976	Bile secretion	1/239	5/17768	14.87	0.192987	1	up
T-DCA	ko05152	Tuberculosis	1/239	5/17768	14.87	0.192987	1	up
T-DCA	ko00590	Arachidonic acid metabolism	4/239	118/17768	2.52	0.199079	4	up
T-DCA	ko00052	Galactose metabolism	3/239	74/17768	3.01	0.199079	3	up
T-DCA	ko04022	cGMP-PKG signaling pathway	1/239	6/17768	12.39	0.199079	1	up
T-DCA	ko05014	Amyotrophic lateral sclerosis	1/239	6/17768	12.39	0.199079	1	up
T-DCA	ko05020	Prion disease	1/239	6/17768	12.39	0.199079	1	up
T-DCA	ko05161	Hepatitis B	1/239	6/17768	12.39	0.199079	1	up
T-DCA	ko05169	Epstein-Barr virus infection	1/239	6/17768	12.39	0.199079	1	up
T-DCA	ko05164	Influenza A	2/239	35/17768	4.25	0.20084	2	up
T-DCA	ko05170	Human immunodeficiency virus 1 infection	1/239	7/17768	10.62	0.222175	1	up
T-DCA	ko00030	Pentose phosphate pathway	3/239	83/17768	2.69	0.238961	3	up&down
T-DCA	ko00860	Porphyrin and chlorophyll metabolism	3/239	83/17768	2.69	0.238961	3	up
T-DCA	ko04214	Apoptosis - fly	1/239	8/17768	9.29	0.238961	1	down
T-DCA	ko04217	Necroptosis	10/239	480/17768	1.55	0.258006	10	up
T-DCA	ko05418	Fluid shear stress and atherosclerosis	1/239	9/17768	8.26	0.258006	1	up
T-DCA	ko00240	Pyrimidine metabolism	4/239	139/17768	2.14	0.261103	4	up&down
T-DCA	ko04071	Sphingolipid signaling pathway	1/239	10/17768	7.43	0.271007	1	up
T-DCA	ko04740	Olfactory transduction	1/239	10/17768	7.43	0.271007	1	up
T-DCA	ko04512	ECM-receptor interaction	7/239	316/17768	1.65	0.278202	7	up&down
T-DCA	ko04514	Cell adhesion molecules	12/239	623/17768	1.43	0.278202	12	up&down
T-DCA	ko04660	T cell receptor signaling pathway	1/239	11/17768	6.76	0.278202	1	up
T-DCA	ko05010	Alzheimer disease	1/239	11/17768	6.76	0.278202	1	up
T-DCA	ko04921	Oxytocin signaling pathway	1/239	12/17768	6.2	0.297005	1	up
T-DCA	ko05163	Human cytomegalovirus infection	1/239	13/17768	5.72	0.310388	1	up
T-DCA	ko05167	Kaposi sarcoma-associated herpesvirus infection	1/239	13/17768	5.72	0.310388	1	up
T-DCA	ko04115	p53 signaling pathway	5/239	217/17768	1.71	0.320195	5	up
T-DCA	ko04970	Salivary secretion	1/239	14/17768	5.31	0.32273	1	up
T-DCA	ko04391	Hippo signaling pathway - fly	1/239	15/17768	4.96	0.329606	1	up
T-DCA	ko04662	B cell receptor signaling pathway	1/239	15/17768	4.96	0.329606	1	up
T-DCA	ko04979	Cholesterol metabolism	1/239	15/17768	4.96	0.329606	1	up
T-DCA	ko04064	NF-kappa B signaling pathway	1/239	16/17768	4.65	0.34464	1	up
T-DCA	ko00410	beta-Alanine metabolism	2/239	62/17768	2.4	0.354157	2	up
T-DCA	ko04210	Apoptosis	8/239	421/17768	1.41	0.357906	8	up
T-DCA	ko04142	Lysosome	7/239	367/17768	1.42	0.371872	7	up&down
T-DCA	ko00740	Riboflavin metabolism	1/239	19/17768	3.91	0.371872	1	up
T-DCA	ko04650	Natural killer cell mediated cytotoxicity	1/239	19/17768	3.91	0.371872	1	up
T-DCA	ko04672	Intestinal immune network for IgA production	4/239	181/17768	1.64	0.371872	4	up&down
T-DCA	ko05416	Viral myocarditis	1/239	20/17768	3.72	0.383951	1	up
T-DCA	ko04140	Autophagy - animal	8/239	446/17768	1.33	0.404562	8	up&down
T-DCA	ko00520	Amino sugar and nucleotide sugar metabolism	3/239	136/17768	1.64	0.436963	3	up
T-DCA	ko05146	Amoebiasis	1/239	25/17768	2.97	0.448402	1	up
T-DCA	ko00450	Selenocompound metabolism	1/239	27/17768	2.75	0.472598	1	up
T-DCA	ko00534	Glycosaminoglycan biosynthesis - heparan sulfate / heparin	2/239	84/17768	1.77	0.473684	2	up&down
T-DCA	ko00350	Tyrosine metabolism	2/239	86/17768	1.73	0.473684	2	up&down
T-DCA	ko00380	Tryptophan metabolism	2/239	86/17768	1.73	0.473684	2	up&down
T-DCA	ko00130	Ubiquinone and other terpenoid-quinone biosynthesis	1/239	29/17768	2.56	0.473684	1	up
T-DCA	ko05322	Systemic lupus erythematosus	1/239	29/17768	2.56	0.473684	1	up
T-DCA	ko00230	Purine metabolism	6/239	350/17768	1.27	0.478695	6	up&down
T-DCA	ko04145	Phagosome	8/239	497/17768	1.2	0.504099	8	up&down
T-DCA	ko03018	RNA degradation	3/239	167/17768	1.34	0.547689	3	up&down
T-DCA	ko00564	Glycerophospholipid metabolism	4/239	236/17768	1.26	0.547689	4	up&down
T-DCA	ko04392	Hippo signaling pathway - multiple species	1/239	38/17768	1.96	0.556211	1	up
T-DCA	ko00900	Terpenoid backbone biosynthesis	1/239	40/17768	1.86	0.572351	1	up
T-DCA	ko00604	Glycosphingolipid biosynthesis - ganglio series	1/239	44/17768	1.69	0.608097	1	up
T-DCA	ko00592	alpha-Linolenic acid metabolism	1/239	48/17768	1.55	0.631132	1	up
T-DCA	ko05165	Human papillomavirus infection	1/239	48/17768	1.55	0.631132	1	up
T-DCA	ko00533	Glycosaminoglycan biosynthesis - keratan sulfate	1/239	49/17768	1.52	0.631132	1	up
T-DCA	ko04014	Ras signaling pathway	1/239	49/17768	1.52	0.631132	1	down
T-DCA	ko04360	Axon guidance	2/239	123/17768	1.21	0.631132	2	up&down
T-DCA	ko00532	Glycosaminoglycan biosynthesis - chondroitin sulfate / dermatan sulfate	1/239	51/17768	1.46	0.631132	1	down
T-DCA	ko04810	Regulation of actin cytoskeleton	9/239	644/17768	1.04	0.631132	9	up&down
T-DCA	ko05200	Pathways in cancer	1/239	52/17768	1.43	0.631132	1	up
T-DCA	ko04510	Focal adhesion	9/239	649/17768	1.03	0.631132	9	up&down
T-DCA	ko04520	Adherens junction	4/239	279/17768	1.07	0.631132	4	up&down
T-DCA	ko05132	Salmonella infection	9/239	655/17768	1.02	0.631132	9	up
T-DCA	ko00330	Arginine and proline metabolism	2/239	130/17768	1.14	0.631132	2	up&down
T-DCA	ko00514	Other types of O-glycan biosynthesis	2/239	131/17768	1.14	0.631132	2	up
T-DCA	ko00510	N-Glycan biosynthesis	2/239	133/17768	1.12	0.635161	2	up
T-DCA	ko04340	Hedgehog signaling pathway	2/239	143/17768	1.04	0.67571	2	up
T-DCA	ko04218	Cellular senescence	6/239	461/17768	0.97	0.686121	6	up&down
T-DCA	ko04625	C-type lectin receptor signaling pathway	5/239	390/17768	0.95	0.698043	5	up&down
T-DCA	ko04371	Apelin signaling pathway	5/239	400/17768	0.93	0.702817	5	up
T-DCA	ko00515	Mannose type O-glycan biosynthesis	1/239	73/17768	1.02	0.702817	1	up
T-DCA	ko01040	Biosynthesis of unsaturated fatty acids	1/239	75/17768	0.99	0.702817	1	up
T-DCA	ko04136	Autophagy - other	1/239	76/17768	0.98	0.702817	1	up
T-DCA	ko00020	Citrate cycle (TCA cycle)	1/239	77/17768	0.97	0.702817	1	up
T-DCA	ko00640	Propanoate metabolism	1/239	77/17768	0.97	0.702817	1	down
T-DCA	ko04015	Rap1 signaling pathway	1/239	79/17768	0.94	0.702817	1	up
T-DCA	ko04261	Adrenergic signaling in cardiomyocytes	6/239	495/17768	0.9	0.702817	6	up
T-DCA	ko04012	ErbB signaling pathway	3/239	251/17768	0.89	0.702817	3	up&down
T-DCA	ko04130	SNARE interactions in vesicular transport	1/239	80/17768	0.93	0.702817	1	up
T-DCA	ko00071	Fatty acid degradation	1/239	84/17768	0.89	0.716063	1	up
T-DCA	ko00512	Mucin type O-glycan biosynthesis	1/239	90/17768	0.83	0.73106	1	up
T-DCA	ko00310	Lysine degradation	2/239	182/17768	0.82	0.73106	2	up&down
T-DCA	ko04010	MAPK signaling pathway	11/239	931/17768	0.88	0.733306	11	up&down
T-DCA	ko00601	Glycosphingolipid biosynthesis - lacto and neolacto series	1/239	94/17768	0.79	0.733747	1	up
T-DCA	ko03460	Fanconi anemia pathway	1/239	95/17768	0.78	0.733747	1	up
T-DCA	ko04370	VEGF signaling pathway	2/239	191/17768	0.78	0.733848	2	up&down
T-DCA	ko00280	Valine, leucine and isoleucine degradation	1/239	100/17768	0.74	0.736423	1	up
T-DCA	ko02010	ABC transporters	1/239	102/17768	0.73	0.736423	1	down
T-DCA	ko04530	Tight junction	6/239	551/17768	0.81	0.736423	6	up&down
T-DCA	ko04120	Ubiquitin mediated proteolysis	4/239	380/17768	0.78	0.736423	4	up
T-DCA	ko04920	Adipocytokine signaling pathway	2/239	203/17768	0.73	0.736423	2	up
T-DCA	ko00562	Inositol phosphate metabolism	2/239	212/17768	0.7	0.748635	2	up&down
T-DCA	ko00513	Various types of N-glycan biosynthesis	1/239	113/17768	0.66	0.748635	1	up
T-DCA	ko04310	Wnt signaling pathway	5/239	523/17768	0.71	0.792055	5	up&down
T-DCA	ko01212	Fatty acid metabolism	1/239	146/17768	0.51	0.809084	1	up
T-DCA	ko04020	Calcium signaling pathway	7/239	740/17768	0.7	0.809084	7	up&down
T-DCA	ko04070	Phosphatidylinositol signaling system	2/239	268/17768	0.55	0.809084	2	up&down
T-DCA	ko04260	Cardiac muscle contraction	2/239	268/17768	0.55	0.809084	2	up
T-DCA	ko04350	TGF-beta signaling pathway	2/239	280/17768	0.53	0.817045	2	down
T-DCA	ko04540	Gap junction	2/239	292/17768	0.51	0.81844	2	up
T-DCA	ko04068	FoxO signaling pathway	3/239	399/17768	0.56	0.81844	3	up&down
T-DCA	ko04916	Melanogenesis	2/239	304/17768	0.49	0.81871	2	up
T-DCA	ko04330	Notch signaling pathway	1/239	190/17768	0.39	0.81871	1	down
T-DCA	ko04620	Toll-like receptor signaling pathway	2/239	320/17768	0.46	0.81871	2	up
T-DCA	ko04621	NOD-like receptor signaling pathway	4/239	541/17768	0.55	0.81871	4	up
T-DCA	ko04150	mTOR signaling pathway	3/239	466/17768	0.48	0.81871	3	up&down
T-DCA	ko04914	Progesterone-mediated oocyte maturation	1/239	230/17768	0.32	0.81871	1	up
T-DCA	ko03015	mRNA surveillance pathway	1/239	241/17768	0.31	0.81871	1	up
T-DCA	ko03013	RNA transport	2/239	405/17768	0.37	0.81871	2	up
T-DCA	ko00190	Oxidative phosphorylation	1/239	274/17768	0.27	0.81871	1	up
T-DCA	ko04144	Endocytosis	5/239	819/17768	0.45	0.81871	5	up
T-DCA	ko04110	Cell cycle	1/239	325/17768	0.23	0.81871	1	down
T-DCA	ko04141	Protein processing in endoplasmic reticulum	2/239	530/17768	0.28	0.81871	2	up&down
T-DCA	ko04270	Vascular smooth muscle contraction	1/239	396/17768	0.19	0.81871	1	up
T-DCA	ko04080	Neuroactive ligand-receptor interaction	5/239	1092/17768	0.34	0.81871	5	up&down
T-DCA	ko05168	Herpes simplex virus 1 infection	9/239	2063/17768	0.32	0.81871	9	up&down

## Sheet: Supplementary Table S4
Supplemental Table S4. Gene Ontology (GO) classification of differentially expressed genes in the transcriptomic analysis performed in white adipose tissue of rainbow trout 6 h after intragastric administration of 1 mL·100 g⁻¹ body weight of distilled water with either 1% DMSO alone (control) or containing 500 μM lithocholic acid (LCA), 1500 μM deoxycholic acid (DCA), 1000 μM taurolithocholic aci…
Treatment	#GO_classify1	GO_classify2	GO_ID	Up_number	Down_number
LCA	biological process	cellular process	GO:0009987	214	313
LCA	biological process	metabolic process	GO:0008152	141	172
LCA	biological process	biological regulation	GO:0065007	140	195
LCA	biological process	response to stimulus	GO:0050896	97	126
LCA	biological process	localization	GO:0051179	70	95
LCA	biological process	multicellular organismal process	GO:0032501	68	83
LCA	biological process	signaling	GO:0023052	67	95
LCA	biological process	developmental process	GO:0032502	66	79
LCA	biological process	immune system process	GO:0002376	29	17
LCA	biological process	reproduction	GO:0000003	22	24
LCA	biological process	reproductive process	GO:0022414	21	24
LCA	biological process	multi-organism process	GO:0051704	20	27
LCA	biological process	locomotion	GO:0040011	16	27
LCA	biological process	interspecies interaction between organisms	GO:0044419	13	11
LCA	biological process	biological adhesion	GO:0022610	12	22
LCA	biological process	behavior	GO:0007610	7	22
LCA	biological process	growth	GO:0040007	5	5
LCA	biological process	detoxification	GO:0098754	2	1
LCA	biological process	pigmentation	GO:0043473	2	2
LCA	biological process	intraspecies interaction between organisms	GO:0051703	0	2
LCA	biological process	rhythmic process	GO:0048511	0	5
LCA	cellular component	cellular anatomical entity	GO:0110165	253	310
LCA	cellular component	intracellular	GO:0005622	134	208
LCA	cellular component	protein-containing complex	GO:0032991	56	81
LCA	cellular component	other organism part	GO:0044217	1	0
LCA	molecular function	binding	GO:0005488	218	324
LCA	molecular function	catalytic activity	GO:0003824	131	138
LCA	molecular function	transporter activity	GO:0005215	26	26
LCA	molecular function	molecular function regulator	GO:0098772	25	40
LCA	molecular function	transcription regulator activity	GO:0140110	21	32
LCA	molecular function	molecular transducer activity	GO:0060089	20	20
LCA	molecular function	cargo receptor activity	GO:0038024	3	1
LCA	molecular function	structural molecule activity	GO:0005198	3	45
LCA	molecular function	antioxidant activity	GO:0016209	2	1
LCA	molecular function	translation regulator activity	GO:0045182	1	1
DCA	biological process	cellular process	GO:0009987	261	88
DCA	biological process	metabolic process	GO:0008152	251	37
DCA	biological process	biological regulation	GO:0065007	183	77
DCA	biological process	response to stimulus	GO:0050896	142	48
DCA	biological process	localization	GO:0051179	85	25
DCA	biological process	multicellular organismal process	GO:0032501	84	26
DCA	biological process	signaling	GO:0023052	66	37
DCA	biological process	developmental process	GO:0032502	60	24
DCA	biological process	immune system process	GO:0002376	41	6
DCA	biological process	interspecies interaction between organisms	GO:0044419	29	1
DCA	biological process	multi-organism process	GO:0051704	26	2
DCA	biological process	reproduction	GO:0000003	13	5
DCA	biological process	reproductive process	GO:0022414	13	5
DCA	biological process	locomotion	GO:0040011	8	8
DCA	biological process	detoxification	GO:0098754	7	0
DCA	biological process	behavior	GO:0007610	6	6
DCA	biological process	biological adhesion	GO:0022610	6	9
DCA	biological process	rhythmic process	GO:0048511	3	1
DCA	biological process	growth	GO:0040007	2	3
DCA	cellular component	cellular anatomical entity	GO:0110165	350	87
DCA	cellular component	intracellular	GO:0005622	123	60
DCA	cellular component	protein-containing complex	GO:0032991	37	25
DCA	molecular function	binding	GO:0005488	257	93
DCA	molecular function	catalytic activity	GO:0003824	243	34
DCA	molecular function	molecular function regulator	GO:0098772	49	22
DCA	molecular function	transporter activity	GO:0005215	35	4
DCA	molecular function	molecular transducer activity	GO:0060089	23	11
DCA	molecular function	transcription regulator activity	GO:0140110	15	7
DCA	molecular function	antioxidant activity	GO:0016209	7	0
DCA	molecular function	cargo receptor activity	GO:0038024	4	0
DCA	molecular function	structural molecule activity	GO:0005198	4	9
DCA	molecular function	translation regulator activity	GO:0045182	2	0
T-LCA	biological process	cellular process	GO:0009987	100	72
T-LCA	biological process	biological regulation	GO:0065007	92	53
T-LCA	biological process	metabolic process	GO:0008152	65	37
T-LCA	biological process	response to stimulus	GO:0050896	58	32
T-LCA	biological process	signaling	GO:0023052	42	25
T-LCA	biological process	developmental process	GO:0032502	37	23
T-LCA	biological process	multicellular organismal process	GO:0032501	37	24
T-LCA	biological process	localization	GO:0051179	27	23
T-LCA	biological process	immune system process	GO:0002376	17	4
T-LCA	biological process	multi-organism process	GO:0051704	10	7
T-LCA	biological process	reproduction	GO:0000003	9	5
T-LCA	biological process	reproductive process	GO:0022414	9	5
T-LCA	biological process	locomotion	GO:0040011	8	7
T-LCA	biological process	biological adhesion	GO:0022610	6	9
T-LCA	biological process	growth	GO:0040007	5	3
T-LCA	biological process	behavior	GO:0007610	3	2
T-LCA	biological process	interspecies interaction between organisms	GO:0044419	3	2
T-LCA	biological process	biomineralization	GO:0110148	2	0
T-LCA	biological process	pigmentation	GO:0043473	1	1
T-LCA	cellular component	cellular anatomical entity	GO:0110165	131	72
T-LCA	cellular component	intracellular	GO:0005622	69	35
T-LCA	cellular component	protein-containing complex	GO:0032991	21	19
T-LCA	molecular function	binding	GO:0005488	110	73
T-LCA	molecular function	catalytic activity	GO:0003824	54	35
T-LCA	molecular function	transcription regulator activity	GO:0140110	19	3
T-LCA	molecular function	molecular function regulator	GO:0098772	17	13
T-LCA	molecular function	transporter activity	GO:0005215	10	6
T-LCA	molecular function	molecular transducer activity	GO:0060089	9	6
T-LCA	molecular function	structural molecule activity	GO:0005198	3	3
T-LCA	molecular function	cargo receptor activity	GO:0038024	1	0
T-LCA	molecular function	translation regulator activity	GO:0045182	1	0
T-DCA	biological process	cellular process	GO:0009987	208	65
T-DCA	biological process	biological regulation	GO:0065007	159	53
T-DCA	biological process	metabolic process	GO:0008152	150	35
T-DCA	biological process	response to stimulus	GO:0050896	105	28
T-DCA	biological process	localization	GO:0051179	68	15
T-DCA	biological process	signaling	GO:0023052	68	23
T-DCA	biological process	multicellular organismal process	GO:0032501	65	18
T-DCA	biological process	developmental process	GO:0032502	56	17
T-DCA	biological process	immune system process	GO:0002376	34	1
T-DCA	biological process	locomotion	GO:0040011	15	6
T-DCA	biological process	interspecies interaction between organisms	GO:0044419	14	1
T-DCA	biological process	multi-organism process	GO:0051704	14	5
T-DCA	biological process	reproduction	GO:0000003	12	6
T-DCA	biological process	reproductive process	GO:0022414	11	6
T-DCA	biological process	biological adhesion	GO:0022610	10	6
T-DCA	biological process	behavior	GO:0007610	6	3
T-DCA	biological process	detoxification	GO:0098754	4	0
T-DCA	biological process	growth	GO:0040007	3	1
T-DCA	biological process	pigmentation	GO:0043473	1	1
T-DCA	biological process	rhythmic process	GO:0048511	1	0
T-DCA	cellular component	cellular anatomical entity	GO:0110165	262	66
T-DCA	cellular component	intracellular	GO:0005622	122	40
T-DCA	cellular component	protein-containing complex	GO:0032991	33	21
T-DCA	cellular component	other organism part	GO:0044217	1	0
T-DCA	molecular function	binding	GO:0005488	232	71
T-DCA	molecular function	catalytic activity	GO:0003824	153	29
T-DCA	molecular function	molecular function regulator	GO:0098772	43	9
T-DCA	molecular function	transcription regulator activity	GO:0140110	25	8
T-DCA	molecular function	transporter activity	GO:0005215	18	4
T-DCA	molecular function	molecular transducer activity	GO:0060089	11	7
T-DCA	molecular function	structural molecule activity	GO:0005198	8	3
T-DCA	molecular function	antioxidant activity	GO:0016209	4	0
T-DCA	molecular function	cargo receptor activity	GO:0038024	1	0
T-DCA	molecular function	protein folding chaperone	GO:0044183	1	0
